# Supplementary material for: Transfer of Human Microbiome to Drosophila Gut Model
Source: Microorganisms. 2022 Mar 3;10(3):553. doi: 10.3390/microorganisms10030553 (PMC8948740; doi:10.3390/microorganisms10030553)
Supplement: Supplementary file 1 [file microorganisms-10-00553-s001.zip]

Archive with 1 entries (1 files):
- microorganisms-1570770-supplementary.pdf
